# Supplementary material for: Proteogenomic discovery of RB1-defective phenocopy in cancer predicts disease outcome, response to treatment, and therapeutic targets
Source: Sci Adv. 2025 Mar 26;11(13):eadq9495. doi: 10.1126/sciadv.adq9495 (PMC11939072; doi:10.1126/sciadv.adq9495)
Supplement: Supplementary file 2 — Tables S1 to S18 [file sciadv.adq9495_tables_s1_to_s18.zip]

Archive with 1 entries (1 files):
- adq9495_tables_s1_to_s18.gz
